# Supplementary material for: Coaxial Electrospinning Construction Si@C Core–Shell Nanofibers for Advanced Flexible Lithium-Ion Batteries
Source: Nanomaterials (Basel). 2021 Dec 20;11(12):3454. doi: 10.3390/nano11123454 (PMC8709299; doi:10.3390/nano11123454)
Supplement: Supplementary file 1 [file nanomaterials-11-03454-s001.zip]

Archive with 1 entries (1 files):
- nanomaterials-1472439-supplementary.pdf
